# Supplementary material for: Exploratory Study on Microbiota and Immune Responses to Short-Term L. paracasei CNCM I-1518 Consumption in Healthy Adults
Source: Nutrients. 2025 Jul 10;17(14):2287. doi: 10.3390/nu17142287 (PMC12300870; doi:10.3390/nu17142287)
Supplement: Supplementary file 1 [file nutrients-17-02287-s001.zip]

Archive with 1 entries (1 files):
- nutrients-3728568-supplementary.pdf
